# Supplementary material for: Heavy Metal-Induced Variability in Leaf Nutrient Uptake and Photosynthetic Traits of Avocado (Persea americana) in Mediterranean Soils: A Multivariate and Probabilistic Modeling of Soil-to-Plant Transfer Risks
Source: Plants (Basel). 2026 Jan 9;15(2):205. doi: 10.3390/plants15020205 (PMC12844934; doi:10.3390/plants15020205)
Supplement: Supplementary file 1 [file plants-15-00205-s001.zip]

Archive with 1 entries (1 files):
- plants-3952185-supplementary.pdf
